# Supplementary material for: Guiding of Cell Migration over Sloped Steps Using TiOx Arrowhead Patterns
Source: J Funct Biomater. 2026 Jul 5;17(7):323. doi: 10.3390/jfb17070323 (PMC13413221; doi:10.3390/jfb17070323)
Supplement: Supplementary file 1 [file jfb-17-00323-s001.zip]

Archive with 2 entries (2 files):
- jfb-4319262-Supplementary Materials.pdf
- jfb-4319262-Supplementary Movie SV1.mp4
